# Supplementary material for: Aerobic Exercise Prevents High-Fat-Diet-Induced Adipose Tissue Dysfunction in Male Mice
Source: Nutrients. 2024 Oct 11;16(20):3451. doi: 10.3390/nu16203451 (PMC11510691; doi:10.3390/nu16203451)
Supplement: Supplementary file 1 [file nutrients-16-03451-s001.zip]

Archive with 3 entries (3 files):
- Supplemental Fig. S1.pdf
- Supplemental Table S1.pdf
- Supplemental Table S2.pdf
